# Supplementary material for: Newly discovered crocodile mummies of variable quality from an undisturbed tomb at Qubbat al-Hawā (Aswan, Egypt)
Source: PLoS One. 2023 Jan 18;18(1):e0279137. doi: 10.1371/journal.pone.0279137 (PMC9848469; doi:10.1371/journal.pone.0279137)
Supplement: S1 Table — The measuring distances are shown in S1 Fig. Values in brackets are approximate. (XLSX) [file pone.0279137.s003.xlsx]

## Sheet: S1 Table
S1 Table. Measurements (in mm) taken on the postcranial bones. The measuring distances are shown in S1 Fig. Values in brackets are approximate.
crocodile		#11		#4		#5	#1		#7
atlas	BFcr	-		36.5		-	-		-
axis	GL	-		52		-	-		-
axis	BFcr	-		52		-	-		-
sternum	GL	189		-		-	-		-
		left	right	left	right	right	left	right	left	right
hyoid	GL	125	125	127	137	-	-	-	-	-
scapula	Glo	194	193.5	-	204	-	138	138	(119)	118
	GL	165.5	159	-	169	-	113	112	(96)	91
	GBinf	71	71	-	78	-	52.5	53	43	41.5
	SD	27.5	28	-	32.5	-	24	24	21	20
coracoid	GL	169	170	176	172.5	-	124	-	105	-
	SD	23.5	25	27	27.5	-	21.5	-	17	-
humerus	GL	238.5	239	253	252	-	185	183	-	152.5
	Bp	71	69.5	76.5	74	-	55	52	-	45
	Bd	69	70	77	76	-	54	54	-	43.5
radius	GL	134	134	141.5	140.5	-	-	-	106	92
	Bp	33	33	36	36	-	-	-	25	20.5
	Bd	35	34.5	40	40	-	-	-	25.5	20.5
ulna	GL	162.5	162	171.5	169	-	-	-	127.5	-
	Bp	38	39	46	46	-	-	-	30.5	-
	Bd	35	34	34	36	-	-	-	25.5	-
ulnare	GL	-	-	24.5	23	-	-	-	-	-
radiale	GL	35.5	35.5	36	-	-	-	-	-	-
ilium	GL	129	-	-	-	-	85.5	84	71.5	74.5
ischium	GL	-	174	155	159	-	103.5	105	-	74.5
pubis	Glo	135	(140)	151	151	-	103	-	-	100
	Bp	-	(38)	19.5	44.5	-	29.3	-	-	28.5
	SD	17.5	18	45	19	-	14.5	-	-	14.5
	Bd	-	80.5	(85)	-	-	64.8	-	-	61
femur	GL	270	269	284	290	206	205	210	178	180
	Bp	65	65.5	71	70	-	(45)	48.5	42	42
	Bd	60	60.5	67.5	68.5	-	47	49	39	38
tibia	GL	183.5	185.5	196	195	(148)	-	-	128.5	130
	Bp	53	52.5	61.5	57	-	-	-	33.5	32.5
	Bd	49.5	49.5	52.5	53	-	-	-	31.5	33
fibula	GL	185	186.5	195.5	195	-	-	-	127	127
astragalus	GL	52	52	52	53	-	-	-	31.5	-
calcaneus	GL	54.5	54	55	56.5	38.8	-	-	-	-
mc I	GL	32.5	33	38	39	-	-	-	-	-
	Bp	21	21	23.5	24.5	-	-	-	-	-
	Bd	14	14	15.5	16	-	-	-	-	-
mc II	GL	-	46.5	53	53.5	-	-	-	-	-
	Bp	-	17.5	21	22	-	-	-	-	-
	Bd	-	12	14.5	16	-	-	-	-	-
mc III	GL	-	43.5	47	49	-	-	-	-	-
	Bp	-	-	24	23	-	-	-	-	-
	Bd	-	13	-	14	-	-	-	-	-
mc IV	GL	-	-	41	41	-	-	-	-	-
mc V	GL	-	-	29	-	-	-	-	-	-
mt I	GL	100.5	99.5	-	-	-	-	-	-	71
	Bp	32	33	-	-	-	-	-	-	21
	Bd	23.5	21.5	-	-	-	-	-	-	14.5
mt II	GL	112	112.5	117	-	-	81	-	-	-
	Bp	33.5	34	35.2	-	-	-	-	-	-
	Bd	(22.5)	19.5	22	-	-	-	-	-	-
mt III	GL	112	112.5	117.5	-	-	-	-	-	-
	Bp	30.5	30	32.5	-	-	-	-	-	-
	Bd	19	19	21.5	-	-	-	-	-	-
mt IV	GL	98.5	-	102.5	-	-	68	-	-	-
	Bp	19	-	20	-	-	-	-	-	-
	Bd	13.5	-	15	-	-	-	-	-	-
