# Supplementary material for: Newly discovered crocodile mummies of variable quality from an undisturbed tomb at Qubbat al-Hawā (Aswan, Egypt)
Source: PLoS One. 2023 Jan 18;18(1):e0279137. doi: 10.1371/journal.pone.0279137 (PMC9848469; doi:10.1371/journal.pone.0279137)
Supplement: S2 Table — (XLSX) [file pone.0279137.s004.xlsx]

## Sheet: S2 Table
S2 Table. Absolute numbers of skeletal elements expected in a crocodile skeleton [1], and the proportion observed in the individuals #4, #11, #7 and #1.
	expected	% observed
crocodile		#4	#11	#7	#1
hyoid left	1	100	100	0	0
hyoid right	1	100	100	0	0
scapula left	1	0	100	100	100
scapula right	1	100	100	100	100
coracoid left	1	100	100	100	100
coracoid right	1	100	100	0	0
humerus left	1	100	100	0	100
humerus right	1	100	100	100	100
radius left	1	100	100	100	0
radius right	1	100	100	100	0
ulna left	1	100	100	100	0
ulna right	1	100	100	0	0
ilium left	1	0	100	100	100
ilium right	1	0	0	100	100
ischium left	1	100	0	0	100
ischium right	1	100	100	100	100
pubis left	1	100	100	0	100
pubis right	1	100	100	100	0
femur left	1	100	100	100	100
femur right	1	100	100	100	100
tibia left	1	100	100	100	0
tibia right	1	100	100	100	0
fibula left	1	100	100	100	0
fibula right	1	100	100	100	0
ulnare left	1	100	0	0	0
ulnare right	1	100	0	0	0
radiale left	1	100	100	0	0
radiale right	1	0	100	0	0
astragalus left	1	100	100	100	0
astragalus right	1	100	100	0	0
calcaneus left	1	100	100	0	0
calcaneus right	1	100	100	0	0
all mc left	5	100	20	0	0
all mc right	5	80	60	0	0
all mt left	4	75	100	0	25
all mt right	4	0	75	0	0
phalanx 1 anterior	10	33	20	0	0
phalanx 1 posterior	8	87.5	75	0	0
phalanx 2 or 3	22	82	23	0	0
terminal phalanx	18	44	11	0	0
sternum	1	100	100	0	0
dorsal ribs left	13	85	92	38	0
dorsal ribs right	13	85	92	38	0
ventral ribs	14	100	100	0	0
cervical ribs	16	81	75	0	0
chevrons	25	60	36	0	0
proatlas	1	100	0	0	0
atlas	1	100	100	0	0
axis	1	100	100	0	0
other cervical vertebrae	6	100	100	67	67
thoracal & lumbar vertebrae	16	94	75	100	100
sacral vertebrae	2	100	50	50	100
1st caudal vertebrae	1	100	0	0	100
other caudal vertebrae	36	64	42	17	31
[1] Mook CC. Notes on the postcranial skeleton in the Crocodilia. Bull Am Mus Nat Hist. 1921;44:67-100.
